# Supplementary material for: Screening, Identification, and Whole-Genome Sequencing of Ferulic Acid Esterase-Producing Lactic Acid Bacteria from Sheep Rumen
Source: Microorganisms. 2025 May 31;13(6):1295. doi: 10.3390/microorganisms13061295 (PMC12194877; doi:10.3390/microorganisms13061295)
Supplement: Supplementary file 1 [file microorganisms-13-01295-s001.zip]

Archive with 1 entries (1 files):
- microorganisms-3622978-supplementary.pdf
